# Supplementary material for: Inorganic Nitrogen Supply and Dissolved Organic Nitrogen Abundance across the US Great Plains
Source: PLoS One. 2014 Sep 22;9(9):e107775. doi: 10.1371/journal.pone.0107775 (PMC4171503; doi:10.1371/journal.pone.0107775)
Supplement: Data S1 — Bulk soil C and N, KCl-extractable N, and inorganic N supply rate data. (XLSX) [file pone.0107775.s002.xlsx]

## Sheet: metadata
For "SoilCN" and "KCl-N", soils collected from 5 sites, 3 transects, 3 locations on transects, 2 plant locations, and 2 depths = 180 samples
For "PRS Probe N", PRS probes (Western Ag Innovations) incubated for one month at 5 sites, 3 transects, 2 sets of 5 probes per transect, 2 plant locations = 60 samples
Site Code	Site Name
SGS	Shortgrass Steppe LTER
ARI	Arikaree Nature Convservancy site
SVR	Smokey Valley Ranch Nature Conservancy site
HAYS	Ft. Hays St. University
KON	Konza Prairie LTER
Transect = 1,2, or 3
Transect location/replicate = 1,2, or 3
Plant Microsite: b = Between, u = Under
Soil Depth: a = 0-5cm, b = 5-10cm
Example: SGS 11bb = Shortgrass Steppe LTER, transect 1 of 3, location 1 of 3, Between Plants, 5-10 cm depth
Abbreviations:
KCl-N	KCl-extractable nitrogen
PRS Probe N	inorganic N production estimates via PRS Probes
TDN	Total Dissolved N
DIN	Dissolved Inorganic N
DON	Dissolved Organic N
Db	Soil Bulk Density
VWC	Volumetric Water Content

## Sheet: PRS Probe N
Site	Transect	Microsite	Sample	# of anion probes	# of cation probes	ug NO3 10cm-2 month-1	ug NH4 10cm-2 month-1
KON	1	u	1	5	5	2.4	0.2
KON	1	u	2	5	5	11.4	0
KON	1	b	3	5	5	7.6	0.2
KON	1	b	4	5	5	6.4	0
KON	2	u	5	4	4	10.8	0
KON	2	u	6	5	5	4.6	0
KON	2	b	7	4	5	6.5	0
KON	2	b	8	5	5	7.2	1.2
KON	3	u	9	4	5	15.1	0
KON	3	u	10	4	4	6.6	0
KON	3	b	11	5	4	16.6	0
KON	3	b	12	4	4	20.4	0.6
Hays	1	u	13	5	5	5.4	2.2
Hays	1	u	14	5	5	14.2	0.2
Hays	1	b	15	5	5	33	0
Hays	1	b	16	5	4	17.3	0.9
Hays	2	u	17	4	5	18	1.3
Hays	2	u	18	5	5	20.6	1.2
Hays	2	b	19	5	5	25.2	2
Hays	2	b	20	5	5	11.4	1.8
Hays	3	u	21	5	5	9	0
Hays	3	u	22	5	5	5.4	0.6
Hays	3	b	23	5	5	4.8	0
Hays	3	b	24	5	5	10	2.6
SVR	1	u	25	5	5	11.2	0
SVR	1	u	26	5	5	27.8	0
SVR	1	b	27	5	5	29.4	0
SVR	1	b	28	5	5	23.4	0
SVR	2	u	29	5	5	32.2	0
SVR	2	u	30	5	5	28	0
SVR	2	b	31	5	5	36.4	0
SVR	2	b	32	4	5	18.2	0.7
SVR	3	u	33	5	5	21.6	0.2
SVR	3	u	34	5	5	24.6	0
SVR	3	b	35	5	5	28.8	16
SVR	3	b	36	5	5	18.6	0
ARI	1	u	37	5	5	29.4	0
ARI	1	u	38	5	5	9.6	0
ARI	1	b	39	5	5	13	0
ARI	1	b	40	4	5	19.4	0
ARI	2	u	41	5	5	18.4	0.8
ARI	2	u	42	5	5	78	0
ARI	2	b	43	5	5	17.2	1.2
ARI	2	b	44	5	5	42	0
ARI	3	u	45	5	5	12.6	0
ARI	3	u	46	5	5	4.6	2.4
ARI	3	b	47	5	5	7.6	0.2
ARI	3	b	48	5	5	9.4	0.2
SGS	1	u	49	5	3	27.4	1.9
SGS	1	u	50	5	5	29.8	0
SGS	1	b	51	5	3	85.4	0
SGS	1	b	52	4	5	41.2	0
SGS	2	u	53	4	4	146.2	2.6
SGS	2	u	54	3	2	83.7	0.3
SGS	2	b	55	1	1	317.4	9
SGS	2	b	56	2	5	136.2	0.6
SGS	3	u	57	4	5	18.7	0
SGS	3	u	58	4	4	19.6	0
SGS	3	b	59	5	5	28.2	0
SGS	3	b	60	2	3	204.3	0

## Sheet: SoilCN
Site	Transect	Transect Location	Microsite	Depth	%C	%N	g C m-2	g N m-2	Db g cm-3
SGS	1	1	b	b	1.23	0.33	520.357	139.608	0.846109
SGS	1	1	b	a	1.66	0.19	710.636	81.3379	0.856188
SGS	1	1	u	b	1.06	0.13	510.79	62.644	0.963754
SGS	1	1	u	a	1.39	0.14	737.085	74.2388	1.06055
SGS	1	2	b	b	1.17	0.33	576.224	162.525	0.984998
SGS	1	2	b	a	1.42	0.32	719.442	162.128	1.0133
SGS	1	2	u	b	1.15	0.33	482.659	138.502	0.839408
SGS	1	2	u	a	3.19	0.41	1416.77	182.093	0.888259
SGS	1	3	b	b	0.92	0.29	373.152	117.624	0.8112
SGS	1	3	b	a	1.19	0.29	622.17	151.621	1.04566
SGS	1	3	u	b	0.75	0.21	335.058	93.8163	0.893488
SGS	1	3	u	a	1.63	0.34	831.825	173.509	1.02064
SGS	2	1	b	b	1.22	0.29	487.326	115.84	0.798896
SGS	2	1	b	a	1.96	0.36	883.868	162.343	0.901906
SGS	2	1	u	b	1.08	0.31	462.87	132.861	0.857166
SGS	2	1	u	a	1.21	0.27	675.448	150.72	1.11644
SGS	2	2	b	b	1.11	0.35	593.765	187.223	1.06985
SGS	2	2	b	a	1.4	0.33	800.221	188.624	1.14317
SGS	2	2	u	b	1.2	0.36	556.761	167.028	0.927936
SGS	2	2	u	a	2.98	0.42	1474.63	207.833	0.989681
SGS	2	3	b	b	1.08	0.33	464.427	141.908	0.860049
SGS	2	3	b	a	1.36	0.33	681.813	165.44	1.00267
SGS	2	3	u	b	1.35	0.31	608.975	139.839	0.902185
SGS	2	3	u	a	1.79	0.38	934.259	198.334	1.04386
SGS	3	1	b	b	1.29	0.34	541.392	142.692	0.839367
SGS	3	1	b	a	1.65	0.31	719.74	135.224	0.872412
SGS	3	1	u	b	1.17	0.26	550.384	122.307	0.940827
SGS	3	1	u	a	2.29	0.35	987.459	150.922	0.862409
SGS	3	2	b	b	1.06	0.27	529.617	134.902	0.999277
SGS	3	2	b	a	1.17	0.31	710.588	188.275	1.21468
SGS	3	2	u	b	1.07	0.25	516.008	120.563	0.964501
SGS	3	2	u	a	1.61	0.3	763.41	142.25	0.948335
SGS	3	3	b	b	0.89	0.23	400.566	103.517	0.900149
SGS	3	3	b	a	1.34	0.31	645.389	149.306	0.963267
SGS	3	3	u	b	1.85	0.34	720.564	132.428	0.778988
SGS	3	3	u	a	2.63	0.37	1057.2	148.732	0.803955
ARI	1	1	b	b	0.72	0.21	440.104	128.364	1.22251
ARI	1	1	b	a	0.95	0.23	569.236	137.815	1.19839
ARI	1	1	u	b	0.29	0.17	181.051	106.133	1.24863
ARI	1	1	u	a	2.12	0.3	1260.72	178.403	1.18936
ARI	1	2	b	b	0.86	0.25	545.621	158.611	1.26889
ARI	1	2	b	a	1.67	0.26	973.155	151.509	1.16546
ARI	1	2	u	b	0.87	0.17	611.301	119.45	1.40529
ARI	1	2	u	a	1.8	0.24	1128.28	150.438	1.25365
ARI	1	3	b	b	1.08	0.2	613.731	113.654	1.13654
ARI	1	3	b	a	0.9	0.17	597.786	112.915	1.32841
ARI	1	3	u	b	1.05	0.18	623.516	106.888	1.18765
ARI	1	3	u	a	1.48	0.26	794.884	139.642	1.07417
ARI	2	1	b	b	1.25	0.34	713.645	194.111	1.14183
ARI	2	1	b	a	1.72	0.39	1126.08	255.333	1.3094
ARI	2	1	u	b	1.15	0.17	707.761	104.626	1.23089
ARI	2	1	u	a	1.95	0.35	1041.96	187.018	1.06867
ARI	2	2	b	b	1.14	0.3	646.682	170.179	1.13453
ARI	2	2	b	a	1.53	0.14	#DIV/0!	#DIV/0!	#DIV/0!
ARI	2	2	u	b	0.95	0.26	513.917	140.651	1.08193
ARI	2	2	u	a	1.15	0.26	756.178	170.962	1.31509
ARI	2	3	b	b	1.53	0.28	712.045	130.309	0.930778
ARI	2	3	b	a	1.16	0.12	643.658	66.5853	1.10976
ARI	2	3	u	b	1.43	0.24	881.039	147.867	1.23222
ARI	2	3	u	a	1.94	0.22	1105.31	125.344	1.13949
ARI	3	1	b	b	1.34	0.19	671.97	95.2793	1.00294
ARI	3	1	b	a	0.82	0.21	627.315	160.654	1.53004
ARI	3	1	u	b	0.97	0.25	638.263	164.501	1.31601
ARI	3	1	u	a	1.68	0.18	1036.28	111.03	1.23366
ARI	3	2	b	b	0.77	0.21	463.811	126.494	1.2047
ARI	3	2	b	a	0.89	0.2	549.623	123.511	1.23511
ARI	3	2	u	b	0.46	0.15	268.056	87.4094	1.16546
ARI	3	2	u	a	1.45	0.25	888.6	153.207	1.22565
ARI	3	3	b	b	1.03	0.23	572.298	127.795	1.11126
ARI	3	3	b	a	1.14	0.21	735.971	135.574	1.29118
ARI	3	3	u	b	0.89	0.2	466.088	104.739	1.04739
ARI	3	3	u	a	1.85	0.26	1023.75	143.878	1.10676
SVR	1	1	b	b	0.8	0.13	406.962	66.1314	1.01741
SVR	1	1	b	a	2.65	0.32	1116.94	134.875	0.84297
SVR	1	1	u	b	1.72	0.22	766.477	98.0378	0.891253
SVR	1	1	u	a	2.28	0.26	1042.7	118.904	0.914649
SVR	1	2	b	b	1.82	0.22	659.431	79.7115	0.72465
SVR	1	2	b	a	2.36	0.4	1130.21	191.56	0.957802
SVR	1	2	u	b	1.52	0.34	705.534	157.817	0.928334
SVR	1	2	u	a	2.51	0.27	956.693	102.911	0.762305
SVR	1	3	b	b	1.57	0.2	654.078	83.322	0.83322
SVR	1	3	b	a	2.21	0.2	918.533	83.1252	0.831252
SVR	1	3	u	b	1.76	0.18	740.795	75.7632	0.841813
SVR	1	3	u	a	3.15	0.25	1174.55	93.2184	0.745747
SVR	2	1	b	b	1.83	0.2	787.366	86.0509	0.860509
SVR	2	1	b	a	3.26	0.3	1259.72	115.925	0.772834
SVR	2	1	u	b	1.9	0.18	767.869	72.7455	0.808283
SVR	2	1	u	a	3.24	0.39	#DIV/0!	#DIV/0!	#DIV/0!
SVR	2	2	b	b	2.1	0.25	827.123	98.467	0.787736
SVR	2	2	b	a	2.76	0.31	1129.89	126.908	0.818762
SVR	2	2	u	b	2.01	0.25	922.239	114.706	0.91765
SVR	2	2	u	a	2.79	0.31	1025.37	113.929	0.735029
SVR	2	3	b	b	1.55	0.24	548.431	84.9183	0.707653
SVR	2	3	b	a	2.62	0.45	1230.25	211.302	0.939122
SVR	2	3	u	b	1.66	0.37	746.348	166.355	0.899214
SVR	2	3	u	a	2.72	0.44	1178.64	190.663	0.866648
SVR	3	1	b	b	1.94	0.18	941.918	87.3945	0.97105
SVR	3	1	b	a	3.86	0.31	1454.26	116.793	0.753501
SVR	3	1	u	b	1.81	0.17	717.699	67.4081	0.793037
SVR	3	1	u	a	2.82	0.26	1188.76	109.602	0.843091
SVR	3	2	b	b	1.89	0.18	784.634	74.7271	0.830301
SVR	3	2	b	a	2.61	0.24	1179.54	108.464	0.903866
SVR	3	2	u	b	1.79	0.17	784.056	74.4634	0.87604
SVR	3	2	u	a	3.33	0.28	1195.15	100.493	0.71781
SVR	3	3	b	b	1.57	0.18	665.09	76.2524	0.847249
SVR	3	3	b	a	1.89	0.17	825.485	74.2499	0.873529
SVR	3	3	u	b	1.75	0.17	710.629	69.0325	0.812147
SVR	3	3	u	a	2.51	0.22	1086.65	95.2438	0.865853
HAYS	1	1	b	b	7.66	0.33	3073.87	132.425	0.802577
HAYS	1	1	b	a	7.6	0.52	2536.05	173.519	0.667381
HAYS	1	1	u	b	8.11	0.4	2838.87	140.018	0.700091
HAYS	1	1	u	a	7.62	0.47	3141.57	193.772	0.82456
HAYS	1	2	b	b	6.73	0.36	#VALUE!	#VALUE!	#VALUE!
HAYS	1	2	b	a	6.52	0.42	2439.07	157.118	0.74818
HAYS	1	2	u	b	5.52	0.26	2188.81	103.096	0.793048
HAYS	1	2	u	a	6.51	0.37	2270.88	129.067	0.697658
HAYS	1	3	b	b	5.47	0.3	2293.95	125.811	0.838738
HAYS	1	3	b	a	5.74	0.39	2121.97	144.176	0.739362
HAYS	1	3	u	b	6.19	0.34	2407.32	132.228	0.777811
HAYS	1	3	u	a	6.81	0.45	2010.48	132.851	0.590448
HAYS	2	1	b	b	6.04	0.36	2535.65	151.132	0.83962
HAYS	2	1	b	a	6.64	0.47	2184.16	154.601	0.657878
HAYS	2	1	u	b	6.05	0.32	2486.64	131.525	0.82203
HAYS	2	1	u	a	7.07	0.47	2539.66	168.832	0.718433
HAYS	2	2	b	b	7.16	0.32	2891.3	129.22	0.807625
HAYS	2	2	b	a	7.69	0.46	2759.7	165.08	0.717737
HAYS	2	2	u	b	7.12	0.32	2743.17	123.289	0.770554
HAYS	2	2	u	a	7.24	0.43	2517.49	149.519	0.695438
HAYS	2	3	b	b	7.39	0.33	3023.68	135.022	0.818317
HAYS	2	3	b	a	7.14	0.41	2656.12	152.522	0.74401
HAYS	2	3	u	b	7.37	0.31	3134.38	131.84	0.850579
HAYS	2	3	u	a	7.68	0.41	2674.09	142.757	0.696377
HAYS	3	1	b	b	8.06	0.39	2909.14	140.765	0.72187
HAYS	3	1	b	a	8.83	0.34	#DIV/0!	#DIV/0!	#DIV/0!
HAYS	3	1	u	b	8.73	0.33	3095.59	117.015	0.709185
HAYS	3	1	u	a	8.81	0.5	3018.05	171.285	0.685141
HAYS	3	2	b	b	7.38	0.36	2880.06	140.491	0.780505
HAYS	3	2	b	a	7.27	0.41	2919.88	164.67	0.803267
HAYS	3	2	u	b	7.76	0.37	2790.58	133.056	0.719221
HAYS	3	2	u	a	4.23	0.36	1513	128.766	0.715367
HAYS	3	3	b	b	8.07	0.36	3011.09	134.324	0.746244
HAYS	3	3	b	a	4.15	0.37	1769.28	157.743	0.852667
HAYS	3	3	u	b	7.71	0.36	2616.36	122.165	0.678693
HAYS	3	3	u	a	7.48	0.43	2613.82	150.26	0.698882
KON	1	1	b	b	3.38	0.32	1207.63	114.332	0.714576
KON	1	1	b	a	3.81	0.34	1369.47	122.21	0.718881
KON	1	1	u	b	3.33	0.33	1122.92	111.281	0.674427
KON	1	1	u	a	4.26	0.38	1330.99	118.726	0.624876
KON	1	2	b	b	2.98	0.3	954.099	96.0502	0.640335
KON	1	2	b	a	3.93	0.36	1186.48	108.685	0.603806
KON	1	2	u	b	3.44	0.33	986.888	94.6724	0.573772
KON	1	2	u	a	4.28	0.38	0	0	0
KON	1	3	b	b	2.57	0.29	745.952	84.1736	0.580507
KON	1	3	b	a	3.34	0.32	891.88	85.4496	0.53406
KON	1	3	u	b	2.89	0.25	763.215	66.0221	0.528177
KON	1	3	u	a	3.72	0.3	1100.47	88.7477	0.591651
KON	2	1	b	b	2.82	0.27	902.23	86.3838	0.63988
KON	2	1	b	a	6.79	0.38	2059.62	115.266	0.606662
KON	2	1	u	b	2.82	0.28	943.285	93.6595	0.668997
KON	2	1	u	a	3.86	0.34	1212.47	106.798	0.628224
KON	2	2	b	b	3.03	0.26	910.012	78.0868	0.600668
KON	2	2	b	a	3.86	0.34	1211.32	106.696	0.627624
KON	2	2	u	b	2.99	0.3	979.612	98.2889	0.655259
KON	2	2	u	a	3.91	0.36	1205.28	110.972	0.616514
KON	2	3	b	b	2.81	0.27	1011.31	97.1722	0.719794
KON	2	3	b	a	3.38	0.33	1039.77	101.516	0.615249
KON	2	3	u	b	2.93	0.3	958.351	98.1247	0.654165
KON	2	3	u	a	4.6	0.35	1394.01	106.066	0.606092
KON	3	1	b	b	6.55	0.36	2041.71	112.216	0.623424
KON	3	1	b	a	4.55	0.42	1672.88	154.42	0.735333
KON	3	1	u	b	3.72	0.35	1267.34	119.239	0.681364
KON	3	1	u	a	4.9	0.44	1737.75	156.043	0.709285
KON	3	2	b	b	3.31	0.34	987.853	101.471	0.59689
KON	3	2	b	a	3.95	0.37	1407.24	131.818	0.712529
KON	3	2	u	b	3.25	0.35	1040.33	112.035	0.640201
KON	3	2	u	a	4.58	0.39	1601.57	136.378	0.699373
KON	3	3	b	b	3.53	0.34	1250.77	120.471	0.708651
KON	3	3	b	a	4.25	0.4	#DIV/0!	#DIV/0!	#DIV/0!
KON	3	3	u	b	4.25	0.39	1413.22	129.684	0.665046
KON	3	3	u	a	5.09	0.42	1684.65	139.009	0.661946

## Sheet: KCl-N
Site	Transect	Transect Location	Plant Loc.	Soil Loc.	volumetric water content %	TDN (g N m-2)	DIN (g N m-2)	DON (g N m-2)
SGS	1	1	b	a	12.2313	0.476238	0.215853	0.260385
SGS	1	1	u	a	5.46677	0.64901	0.21154	0.43747
SGS	1	2	b	a	3.10193	1.20941	0.253099	0.956307
SGS	1	2	u	a	4.53193	0.895297	0.306974	0.588323
SGS	1	3	b	a	3.44724	0.963861	0.198629	0.765233
SGS	1	3	u	a	3.15663
SGS	2	1	b	a	7.01482	0.855198	0.2653	0.589898
SGS	2	1	u	a	7.05121	1.71757	0.581234	1.13634
SGS	2	2	b	a	6.0167	1.08911	0.590855	0.498254
SGS	2	2	u	a	5.15459	1.30248	0.298973	1.0035
SGS	2	3	b	a	4.13471	1.83936	0	1.83936
SGS	2	3	u	a	3.16323	0.901485	0.435877	0.465608
SGS	3	1	b	a	7.93102	0.843564	0.256643	0.586921
SGS	3	1	u	a	5.74939	1.03936	0.28299	0.756366
SGS	3	2	b	a	6.46107	0.54703	0.315738	0.231291
SGS	3	2	u	a		0.595297	0.382024	0.213273
SGS	3	3	b	a		0.638366	0.232515	0.405852
SGS	3	3	u	a		1.09257	0.267679	0.824895
ARI	1	1	b	a		0.167946	0.194545	-0.0265991
ARI	1	1	u	a		0.227426	0.309294	-0.0818686
ARI	1	2	b	a	1.16546	1.14802	0.307788	0.840231
ARI	1	2	u	a	1.29242	1.24109	0.288753	0.952336
ARI	1	3	b	a	1.32841	1.33837	0.171284	1.16708
ARI	1	3	u	a	2.21478	0.888119	0.284043	0.604076
ARI	2	1	b	a	5.39959	0.544059	0	0.544059
ARI	2	1	u	a	6.74951	0.846535	0.254064	0.59247
ARI	2	2	b	a		0.202104	0.227903	-0.0257994
ARI	2	2	u	a	3.98513	4.12376	0.143379	3.98038
ARI	2	3	b	a	3.43223	0.130668	0.193127	-0.0624586
ARI	2	3	u	a	2.37394	0.734653	0.370086	0.364567
ARI	3	1	b	a	3.06007	0.944554	0.179607	0.764948
ARI	3	1	u	a		1.08094	0.208989	0.871951
ARI	3	2	b	a	2.57314	0.855693	0.162036	0.693657
ARI	3	2	u	a	2.55345	0.19599	0.218371	-0.022381
ARI	3	3	b	a	1.25357	0.750495	0.199291	0.551204
ARI	3	3	u	a	2.3548	0.725248	0.266346	0.458901
SVR	1	1	b	a	3.37188	0.203837	0.539592	-0.335755
SVR	1	1	u	a	2.91909	1.06584	0.541878	0.523964
SVR	1	2	b	a	4.07575	1.4099	0.40431	1.00559
SVR	1	2	u	a	2.35764	1.60446	0.499524	1.10493
SVR	1	3	b	a	1.6793	1.17376	0.48335	0.690412
SVR	1	3	u	a	4.00939	1.84109	0.806306	1.03478
SVR	2	1	b	a	3.22014	7.35149	0	7.35149
SVR	2	1	u	a		1.08911	0.49353	0.595579
SVR	2	2	b	a	2.55863	0.160025	0.39881	-0.238785
SVR	2	2	u	a	2.37106	2.29653	1.0913	1.20523
SVR	2	3	b	a	3.83315	0.17755	0.441392	-0.263843
SVR	2	3	u	a	2.68035	0.246881	0.419335	-0.172453
SVR	3	1	b	a	2.40479	0.578465	1.10185	-0.523382
SVR	3	1	u	a	3.40643	1.28589	0.457778	0.828113
SVR	3	2	b	a	2.88468	0.18349	0.375148	-0.191658
SVR	3	2	u	a	2.24316	0.259406	0.55871	-0.299305
SVR	3	3	b	a	2.67407	0.184208	0.377086	-0.192878
SVR	3	3	u	a	3.57053	0.186262	0.383266	-0.197003
HAYS	1	1	b	a	5.80331	3.12624	1.09365	2.03259
HAYS	1	1	u	a	3.40025	2.87376	0.546972	2.32679
HAYS	1	2	b	a	7.65184
HAYS	1	2	u	a	10.7332	3.77475	1.59098	2.18377
HAYS	1	3	b	a	6.42923	2.85644	0.878768	1.97767
HAYS	1	3	u	a	7.6411	2.1802	0.540619	1.63958
HAYS	2	1	b	a	6.80564	2.87376	0.953768	1.91999
HAYS	2	1	u	a	7.6429	3.26733	0.924447	2.34288
HAYS	2	2	b	a	7.3405	3.11634	0.694296	2.42204
HAYS	2	2	u	a	5.98226	2.65099	1.34686	1.30413
HAYS	2	3	b	a	4.96007	3.21535	1.88945	1.3259
HAYS	2	3	u	a	9.6052	3.31188	0.869534	2.44235
HAYS	3	1	b	a		3.23515	0.814134	2.42101
HAYS	3	1	u	a	4.28213	2.87129	1.24539	1.6259
HAYS	3	2	b	a	5.35512	1.60248	0.645193	0.957282
HAYS	3	2	u	a	6.65457	2.86634	1.40284	1.4635
HAYS	3	3	b	a	4.58423	2.35099	0.945549	1.40544
HAYS	3	3	u	a	7.31388	2.32079	1.00589	1.3149
KON	1	1	b	a	13.479	2.27054	0.754381	1.51616
KON	1	1	u	a	15.6219	2.70792	1.0636	1.64432
KON	1	2	b	a	15.0951	2.43168	0.842364	1.58932
KON	1	2	u	a		1.83441	0.678874	1.15553
KON	1	3	b	a	15.1557	1.79406	0.533167	1.26089
KON	1	3	u	a	17.2565	1.62649	0.554324	1.07216
KON	2	1	b	a	14.2303	1.76436	0.483073	1.28128
KON	2	1	u	a	9.4964	1.9604	0.720483	1.23991
KON	2	2	b	a	9.83026	1.60891	0.384625	1.22429
KON	2	2	u	a	14.4614	2.075	0.500829	1.57417
KON	2	3	b	a	14.5717	1.72673	0.483172	1.24356
KON	2	3	u	a	13.6371	2.17797	0.712167	1.4658
KON	3	1	b	a	12.7095	1.76931	0.567147	1.20216
KON	3	1	u	a	14.5494	1.97574	0.583822	1.39192
KON	3	2	b	a	13.7025	1.60248	0.624556	0.977919
KON	3	2	u	a	13.1133	1.76238	0.697545	1.06483
KON	3	3	b	a		1.87624	0.765085	1.11115
KON	3	3	u	a	12.6085	3.21287	0.991266	2.2216
SGS	1	1	b	b	7.27836	0.748515	0.173551	0.574964
SGS	1	1	u	b	5.01955	0.498515	0.157607	0.340908
SGS	1	2	b	b	7.0357	0.480198	0.348982	0.131216
SGS	1	2	u	b	8.68353	0	0.193911	-0.193911
SGS	1	3	b	b	6.10581	0.843812	0.163663	0.680149
SGS	1	3	u	b	6.87299	1.2104	0.354033	0.856363
SGS	2	1	b	b	8.77907	0.523762	0.290142	0.23362
SGS	2	1	u	b	4.5594	0.613366	0.263128	0.350238
SGS	2	2	b	b	5.69067	0.364109	0.114562	0.249547
SGS	2	2	u	b	6.98446	0.488861	0.129641	0.35922
SGS	2	3	b	b	7.56087	0.681931	0	0.681931
SGS	2	3	u	b	6.57843	0.846287	0.248043	0.598244
SGS	3	1	b	b	7.29885	0.662871	0.26581	0.397061
SGS	3	1	u	b	5.58907	1.26906	0.154713	1.11435
SGS	3	2	b	b	6.44695	0.641832	0.196769	0.445062
SGS	3	2	u	b		0.816337	0.156197	0.66014
SGS	3	3	b	b		0.649505	0.277089	0.372416
SGS	3	3	u	b		0.792574	0.315635	0.476939
ARI	1	1	b	b	3.86056	3.94059	0.14669	3.7939
ARI	1	1	u	b	1.28724	0.747525	0.154372	0.593152
ARI	1	2	b	b	2.56341	0	0.167632	-0.167632
ARI	1	2	u	b	4.43776	0.977228	0.138171	0.839057
ARI	1	3	b	b	6.17684	0.548515	0.129659	0.418856
ARI	1	3	u	b	3.56295	0.126708	0.101083	0.0256254
ARI	2	1	b	b		0.790099	0	0.790099
ARI	2	1	u	b	5.1287	0.141658	0.166576	-0.0249172
ARI	2	2	b	b
ARI	2	2	u	b	4.41604	2.3604	0.137769	2.22263
ARI	2	3	b	b	4.39046	0.691089	0.157521	0.533568
ARI	2	3	u	b	5.18831	0.717327	0.141505	0.575822
ARI	3	1	b	b	3.03921	0.636386	0.166837	0.469549
ARI	3	1	u	b	2.58041	0.903465	0.180296	0.723169
ARI	3	2	b	b		0	0.109407	-0.109407
ARI	3	2	u	b	1.17723	0.924505	0.186475	0.73803
ARI	3	3	b	b	6.03945	0	0.121841	-0.121841
ARI	3	3	u	b	3.37867	0.635891	0.161624	0.474268
SVR	1	1	b	b	3.14662	0.150743	0.442113	-0.291371
SVR	1	1	u	b	4.64194	0.853218	0.378024	0.475193
SVR	1	2	b	b	5.69949	1.56906	0.314363	1.2547
SVR	1	2	u	b	5.80209	0.179431	0.39684	-0.217409
SVR	1	3	b	b	3.58374	0.765099	0.327461	0.437638
SVR	1	3	u	b	6.4051	1.27005	0.482801	0.787248
SVR	2	1	b	b	5.61202	9.96782	0	9.96782
SVR	2	1	u	b	3.4033
SVR	2	2	b	b	4.97517	1.01658	0.547089	0.469495
SVR	2	2	u	b	6.05044	0.925248	0.411311	0.513936
SVR	2	3	b	b	3.68569	1.06361	0	1.06361
SVR	2	3	u	b	6.84185	0.685149	0.288449	0.396699
SVR	3	1	b	b	3.8842	0.150965	0.355923	-0.204958
SVR	3	1	u	b	3.44799	1.08861	0.364423	0.724191
SVR	3	2	b	b	2.6499	0.264851	0.318586	-0.0537348
SVR	3	2	u	b	3.72783	0.739851	0.294631	0.44522
SVR	3	3	b	b	2.67552	0.500743	0.241347	0.259396
SVR	3	3	u	b	4.36638	0.496287	0.211105	0.285182
HAYS	1	1	b	b	7.8513	2.20149	0.818075	1.38341
HAYS	1	1	u	b	3.68469	2.11064	0.709637	1.40101
HAYS	1	2	b	b		2.4802	0.65778	1.82242
HAYS	1	2	u	b	10.3441	1.99332	0.726277	1.26704
HAYS	1	3	b	b	10.8224	1.74233	0.650571	1.09176
HAYS	1	3	u	b	12.5165	2.3099	0.431258	1.87864
HAYS	2	1	b	b	7.46329	2.07426	0.739962	1.3343
HAYS	2	1	u	b	8.2203	2.1354	0.710575	1.42482
HAYS	2	2	b	b	12.068	2.5495	0.723591	1.82591
HAYS	2	2	u	b	6.92633	1.80149	0.685764	1.11572
HAYS	2	3	b	b	6.09385	3.06436	1.04715	2.01721
HAYS	2	3	u	b	8.41232	2.59653	0.701033	1.8955
HAYS	3	1	b	b	2.30384
HAYS	3	1	u	b	9.17768	2.1854	0.864153	1.32124
HAYS	3	2	b	b	8.86937	1.70569	0.688541	1.01715
HAYS	3	2	u	b	9.38114	2.5495	0.710718	1.83879
HAYS	3	3	b	b	9.54498	0	0.557363	-0.557363
HAYS	3	3	u	b	7.62577	2.10619	0.617998	1.48819
KON	1	1	b	b	13.2329	2.0146	0.479373	1.53523
KON	1	1	u	b	13.8136	1.08045	0.355442	0.725003
KON	1	2	b	b	14.7104	1.71658	0.372805	1.34378
KON	1	2	u	b	16.0656
KON	1	3	b	b	14.1406	1.13069	0.277375	0.853318
KON	1	3	u	b	14.3455	1.88688	0.25662	1.63026
KON	2	1	b	b	12.1496	1.58886	0.372166	1.2167
KON	2	1	u	b	11.5629	1.25792	0.348114	0.909807
KON	2	2	b	b	10.8554	3.19802	0.401892	2.79613
KON	2	2	u	b	15.3703	1.9604	0.371176	1.58922
KON	2	3	b	b	14.5781	1.39109	0.391331	0.999758
KON	2	3	u	b	15.5364	0	0.410368	-0.410368
KON	3	1	b	b	13.6849	1.58465	0.434246	1.15041
KON	3	1	u	b	14.7766	1.44084	0.431239	1.0096
KON	3	2	b	b	14.5396	2.16287	0.412716	1.75016
KON	3	2	u	b	14.5112	1.62351	0.438643	1.18487
KON	3	3	b	b	13.8273
KON	3	3	u	b	10.9438	2.12673	0.609439	1.51729
